# Supplementary material for: Sensing the Messenger: Potential Roles of Cyclic-di-GMP in Rickettsial Pathogenesis
Source: Int J Mol Sci. 2022 Mar 31;23(7):3853. doi: 10.3390/ijms23073853 (PMC8999164; doi:10.3390/ijms23073853)
Supplement: Supplementary file 1 [file ijms-23-03853-s001.zip]

Archive with 3 entries (3 files):
- ijms-1624694-Supplementary File S1.pdf
- ijms-1624694-Supplementary File S2.pdf
- ijms-1624694-Supplementary Table S1.xlsx
